# Supplementary material for: Diabetes, glycaemic traits and cardiovascular disease in females and males: Observational and Mendelian randomisation analyses in the UK Biobank
Source: Diabetes Obes Metab. 2025 Apr 21;27(7):3789–99. doi: 10.1111/dom.16406 (PMC12146462; doi:10.1111/dom.16406)
Supplement: Supplementary file 1 — Data S1. [file DOM-27-3789-s001.zip]

Archive with 3 entries (2 files):
- dom16406-sup-0001-supinfo/
- dom16406-sup-0001-supinfo/dom16406-sup-0002-TableS3.xlsx
- dom16406-sup-0001-supinfo/dom16406-sup-0001-supinfo.docx
