# Supplementary material for: Diabetes, glycaemic traits and cardiovascular disease in females and males: Observational and Mendelian randomisation analyses in the UK Biobank
Source: Diabetes Obes Metab. 2025 Apr 21;27(7):3789–99. doi: 10.1111/dom.16406 (PMC12146462; doi:10.1111/dom.16406)
Supplement: Supplementary file 1 — Data S1. [file DOM-27-3789-s001.zip › dom16406-sup-0001-supinfo/dom16406-sup-0002-TableS3.xlsx]

## Sheet: Sheet1
rsid	Chromosome	Position	Other allele	Effect allele	Effect allele frequency	Genotyping quality	HWEchi2	HWEp	IV for: T2D in female	IV for: T2D in male	IV for: HbA1c in female	IV for: HbA1c in male	IV for: Glucose in female	IV for: Glucose in male	IV for: Insuline in female	IV for: Insuline in male	CVD female Beta (full pop.)	CVD female SE (full pop.)	CVD female Beta (full pop. T2D-adj.)	CVD female SE (full pop. T2D-adj.)	CVD female Beta (nondiabetics)	CVD female SE (nondiabetics)	CVD male Beta (full pop.)	CVD male SE (full pop.)	CVD male Beta (full pop. T2D-adj.)	CVD male SE (full pop. T2D-adj.)	CVD male Beta (nondiabetics)	CVD male SE (nondiabetics)	CHD female Beta (full pop.)	CHD female SE (full pop.)	CHD female Beta (full pop. T2D-adj.)	CHD female SE (full pop. T2D-adj.)	CHD female Beta (nondiabetics)	CHD female SE (nondiabetics)	CHD male Beta (full pop.)	CHD male SE (full pop.)	CHD male Beta (full pop. T2D-adj.)	CHD male SE (full pop. T2D-adj.)	CHD male Beta (nondiabetics)	CHD male SE (nondiabetics)	MI female Beta (full pop.)	MI female SE (full pop.)	MI female Beta (full pop. T2D-adj.)	MI female SE (full pop. T2D-adj.)	MI female Beta (nondiabetics)	MI female SE (nondiabetics)	MI male Beta (full pop.)	MI male SE (full pop.)	MI male Beta (full pop. T2D-adj.)
rs1005752	15	77818128	C	A	0.71	0.99261	6.97e-01	4.04e-01		x													1.60e-02	9.97e-03											2.10e-02	1.05e-02											1.22e-02	1.48e-02
rs10151436	14	73616095	A	T	0.89	0.99635	5.99e-01	4.39e-01			x	x					9.91e-03	1.72e-02	6.83e-03	1.73e-02	4.16e-03	1.80e-02	1.11e-02	1.41e-02	9.62e-03	1.43e-02	-1.43e-04	1.50e-02	-1.52e-03	1.92e-02	-5.45e-03	1.94e-02	-7.04e-03	2.03e-02	1.22e-03	1.50e-02	-1.15e-03	1.51e-02	-8.63e-03	1.60e-02	-3.46e-02	3.53e-02	-4.11e-02	3.54e-02	-2.45e-02	3.74e-02	-1.45e-02	2.12e-02	-1.69e-02
rs10169706	02	5791194	C	T	0.04	0.96616	4.06e+00	4.39e-02			x	x					-2.05e-02	2.63e-02	-2.39e-02	2.65e-02	-3.96e-02	2.77e-02	1.10e-02	2.13e-02	6.78e-03	2.15e-02	-7.50e-04	2.27e-02	-1.84e-02	2.94e-02	-2.24e-02	2.96e-02	-4.47e-02	3.13e-02	1.82e-02	2.24e-02	1.43e-02	2.27e-02	2.94e-03	2.41e-02	-6.78e-02	5.45e-02	-6.97e-02	5.47e-02	-9.97e-02	5.88e-02	-4.34e-03	3.18e-02	-9.93e-03
rs10179126	02	165511794	C	G	0.375	0.99763	1.49e+00	2.23e-01							x		-1.47e-02	1.13e-02	-7.39e-03	1.14e-02	-6.27e-03	1.18e-02							-2.84e-02	1.27e-02	-2.00e-02	1.28e-02	-1.82e-02	1.33e-02							-6.76e-02	2.31e-02	-5.86e-02	2.32e-02	-5.50e-02	2.45e-02
rs102275	11	61557803	T	C	0.361	1	2.20e-01	6.39e-01					x				-1.20e-02	1.14e-02	-1.25e-02	1.15e-02	-2.03e-02	1.19e-02							-1.55e-02	1.27e-02	-1.61e-02	1.28e-02	-2.48e-02	1.34e-02							-2.78e-02	2.31e-02	-2.96e-02	2.32e-02	-3.24e-02	2.46e-02
rs10231021	07	15060429	T	A	0.492	0.99358	1.03e+00	3.09e-01			x	x					3.50e-03	1.09e-02	-7.12e-05	1.10e-02	-4.10e-03	1.14e-02	2.41e-02	8.95e-03	1.81e-02	9.04e-03	2.16e-02	9.50e-03	1.12e-02	1.22e-02	7.73e-03	1.23e-02	6.95e-03	1.28e-02	2.54e-02	9.46e-03	1.90e-02	9.55e-03	2.25e-02	1.01e-02	2.30e-03	2.21e-02	-2.29e-03	2.22e-02	3.99e-04	2.35e-02	3.08e-02	1.33e-02	2.36e-02
rs10257292	07	19193382	A	G	0.93	0.99004	3.87e-01	5.34e-01		x													-1.58e-02	1.75e-02											-2.40e-02	1.86e-02											-6.83e-02	2.66e-02
rs10276674	07	14922007	T	C	0.213	1	4.37e-01	5.09e-01					x	x			6.71e-03	1.41e-02	4.69e-03	1.42e-02	1.44e-02	1.48e-02	1.75e-03	1.16e-02	-4.84e-03	1.17e-02	3.48e-03	1.23e-02	1.66e-02	1.57e-02	1.50e-02	1.59e-02	2.80e-02	1.65e-02	-4.03e-03	1.22e-02	-1.06e-02	1.24e-02	-1.28e-03	1.31e-02	5.08e-02	2.82e-02	4.99e-02	2.83e-02	6.29e-02	2.99e-02	2.81e-03	1.72e-02	-2.88e-03
rs10283343	08	94976120	C	A	0.034	0.94305	4.67e-02	8.29e-01		x													3.96e-02	3.15e-02											4.42e-02	3.32e-02											2.81e-02	4.68e-02
rs10405535	19	33072085	A	G	0.29	0.96747	5.18e-01	4.72e-01			x	x					-8.00e-04	1.18e-02	-7.03e-04	1.19e-02	-3.48e-03	1.24e-02	1.95e-03	9.73e-03	1.40e-03	9.82e-03	2.97e-03	1.03e-02	-6.37e-03	1.32e-02	-6.54e-03	1.33e-02	-6.21e-03	1.39e-02	4.47e-03	1.03e-02	3.76e-03	1.04e-02	3.15e-03	1.10e-02	-7.84e-03	2.39e-02	-6.97e-03	2.40e-02	7.51e-03	2.55e-02	6.97e-03	1.45e-02	6.62e-03
rs10406431	19	46157019	A	G	0.56	0.99958	6.49e+00	1.08e-02		x													-1.89e-02	8.95e-03											-1.79e-02	9.46e-03											-2.51e-02	1.33e-02
rs1046320	04	6304344	G	A	0.59	1	1.30e+00	2.54e-01	x								-1.78e-02	1.10e-02											-1.42e-02	1.23e-02											4.98e-03	2.24e-02
rs10487796	07	15063430	T	A	0.478	0.99773	1.24e-01	7.25e-01						x									-2.25e-02	8.96e-03	-1.61e-02	9.05e-03	-1.97e-02	9.51e-03							-2.36e-02	9.48e-03	-1.69e-02	9.57e-03	-2.17e-02	1.01e-02							-2.21e-02	1.33e-02	-1.47e-02
rs1061810	11	43877934	C	A	0.29	1	4.13e-03	9.49e-01		x													1.98e-02	9.80e-03											2.55e-02	1.03e-02											1.66e-02	1.46e-02
rs10774624	12	111833788	G	A	0.525	0.98012	2.02e+00	1.56e-01			x	x					-5.85e-02	1.10e-02	-5.55e-02	1.10e-02	-5.42e-02	1.15e-02	-6.88e-02	9.01e-03	-6.75e-02	9.10e-03	-7.23e-02	9.56e-03	-6.92e-02	1.22e-02	-6.59e-02	1.23e-02	-6.54e-02	1.29e-02	-6.44e-02	9.52e-03	-6.27e-02	9.62e-03	-6.88e-02	1.02e-02	-1.11e-01	2.22e-02	-1.09e-01	2.23e-02	-1.07e-01	2.36e-02	-8.49e-02	1.34e-02	-8.31e-02
rs10811660	09	22134068	G	A	0.17	0.99986	2.41e-01	6.24e-01	x								-3.87e-03	1.43e-02											8.59e-05	1.60e-02											-2.12e-02	2.92e-02
rs10811661	09	22134094	T	C	0.835	1	2.65e-01	6.06e-01			x	x					-4.05e-03	1.43e-02	5.99e-03	1.44e-02	6.08e-03	1.49e-02	-2.33e-02	1.18e-02	-1.19e-02	1.19e-02	-5.99e-03	1.25e-02	-8.71e-05	1.60e-02	1.16e-02	1.61e-02	1.13e-02	1.68e-02	-1.56e-02	1.25e-02	-2.97e-03	1.26e-02	3.94e-03	1.32e-02	-2.13e-02	2.92e-02	-1.07e-02	2.93e-02	-2.25e-02	3.10e-02	-1.47e-02	1.76e-02	-2.01e-03
rs10814916	09	4293150	A	C	0.494	1	1.39e-01	7.09e-01					x				-1.92e-02	1.09e-02	-2.22e-02	1.09e-02	-1.97e-02	1.14e-02							-2.38e-02	1.21e-02	-2.74e-02	1.22e-02	-2.54e-02	1.28e-02							1.60e-02	2.20e-02	1.07e-02	2.21e-02	1.03e-02	2.33e-02
rs10823338	10	71065977	T	G	0.759	0.97001	4.11e-02	8.39e-01			x	x					-3.34e-03	1.31e-02	-2.01e-03	1.32e-02	1.32e-04	1.37e-02	1.20e-02	1.07e-02	1.16e-02	1.08e-02	9.50e-03	1.14e-02	-6.76e-03	1.47e-02	-4.76e-03	1.48e-02	1.70e-05	1.54e-02	9.13e-03	1.13e-02	9.03e-03	1.14e-02	5.20e-03	1.21e-02	-2.67e-02	2.67e-02	-2.41e-02	2.68e-02	-1.67e-02	2.83e-02	2.17e-02	1.59e-02	2.04e-02
rs10823424	10	71486707	T	C	0.2	0.99347	9.22e-01	3.37e-01		x													2.31e-03	1.11e-02											2.58e-03	1.18e-02											4.82e-03	1.65e-02
rs10830963	11	92708710	C	G	0.581	1	1.65e+00	1.99e-01	x	x	x	x	x	x			1.47e-02	1.22e-02	9.38e-03	1.23e-02	1.17e-02	1.27e-02	-3.49e-04	9.94e-03	-7.54e-03	1.00e-02	-8.68e-03	1.06e-02	6.63e-03	1.36e-02	2.43e-04	1.37e-02	-2.00e-04	1.43e-02	3.92e-04	1.05e-02	-7.52e-03	1.06e-02	-9.17e-03	1.12e-02	-2.45e-03	2.47e-02	-9.09e-03	2.48e-02	-1.10e-03	2.62e-02	1.77e-03	1.48e-02	-5.48e-03
rs10842994	12	27965150	C	T	0.19	1	5.97e+00	1.45e-02		x													-2.47e-02	1.12e-02											-2.87e-02	1.19e-02											-2.98e-02	1.68e-02
rs10908278	17	36099952	T	A	0.53	0.98429	6.13e+00	1.33e-02		x													1.07e-02	8.98e-03											9.92e-03	9.50e-03											1.29e-02	1.34e-02
rs10946402	06	20715826	T	G	0.831	0.9958	1.71e+00	1.91e-01			x	x					-5.51e-03	1.44e-02	-1.15e-02	1.45e-02	-1.69e-02	1.51e-02	2.19e-03	1.18e-02	-1.08e-02	1.19e-02	-7.24e-03	1.26e-02	-3.90e-03	1.60e-02	-1.03e-02	1.62e-02	-1.55e-02	1.70e-02	-6.37e-03	1.25e-02	-2.03e-02	1.26e-02	-1.78e-02	1.34e-02	-1.29e-02	2.92e-02	-2.30e-02	2.93e-02	-5.47e-02	3.14e-02	1.32e-02	1.75e-02	-1.65e-03
rs10965223	09	22067004	G	A	0.6	0.99894	2.45e+00	1.18e-01		x													1.06e-01	9.14e-03											1.19e-01	9.68e-03											1.27e-01	1.37e-02
rs10965250	09	22133284	G	A	0.17	1	1.82e-01	6.70e-01		x													-2.22e-02	1.19e-02											-1.40e-02	1.26e-02											-1.33e-02	1.77e-02
rs10974438	09	4291928	A	C	0.64	0.99462	1.88e+00	1.70e-01		x													-8.75e-03	9.36e-03											-8.53e-03	9.90e-03											-2.32e-02	1.40e-02
rs11039154	11	47278502	C	T	0.277	0.9999	3.85e-01	5.35e-01			x	x					2.87e-02	1.21e-02	3.18e-02	1.22e-02	3.44e-02	1.26e-02	-7.30e-03	9.98e-03	-6.37e-03	1.01e-02	-4.93e-03	1.06e-02	2.92e-02	1.35e-02	3.26e-02	1.36e-02	3.38e-02	1.41e-02	-4.27e-03	1.05e-02	-3.01e-03	1.06e-02	-4.09e-03	1.12e-02	1.50e-02	2.44e-02	1.87e-02	2.46e-02	1.30e-02	2.60e-02	-7.81e-03	1.49e-02	-5.90e-03
rs11063018	12	4288001	T	C	0.81	1	3.27e-02	8.57e-01		x													-1.18e-02	1.18e-02											-1.38e-02	1.25e-02											-1.53e-02	1.76e-02
rs1109591	11	17414715	T	C	0.68	0.99658	6.62e-02	7.97e-01		x													-2.30e-02	9.50e-03											-1.67e-02	1.00e-02											-1.13e-02	1.41e-02
rs1112718	10	94479107	A	G	0.6	0.99768	1.18e+00	2.78e-01		x													-1.69e-02	9.08e-03											-3.19e-02	9.60e-03											-4.16e-02	1.35e-02
rs11135936	08	26302016	C	T	0.58	0.98579	2.61e-02	8.72e-01		x													-7.81e-03	9.12e-03											-6.51e-03	9.64e-03											5.13e-03	1.36e-02
rs11195502	10	113039667	C	T	0.11	0.9965	1.32e+00	2.50e-01					x				-1.93e-03	1.89e-02	4.89e-05	1.91e-02	-1.92e-04	1.98e-02							-2.04e-03	2.12e-02	-1.72e-04	2.13e-02	1.17e-03	2.22e-02							3.07e-02	3.79e-02	2.93e-02	3.81e-02	3.77e-02	4.01e-02
rs1121980	16	53809247	G	A	0.4383	1	6.15e-01	4.33e-01								x							1.06e-02	9.02e-03	2.71e-03	9.11e-03	6.80e-04	9.59e-03							1.48e-02	9.54e-03	6.39e-03	9.63e-03	2.63e-03	1.02e-02							1.15e-02	1.34e-02	2.21e-03
rs11248914	16	293562	T	C	0.698	0.98798	3.19e-01	5.72e-01			x	x					-1.41e-02	1.16e-02	-1.02e-02	1.17e-02	-8.66e-03	1.21e-02	7.61e-03	9.46e-03	1.09e-02	9.55e-03	1.03e-02	1.00e-02	-1.65e-02	1.29e-02	-1.17e-02	1.30e-02	-1.23e-02	1.36e-02	2.94e-03	1.00e-02	6.64e-03	1.01e-02	5.43e-03	1.07e-02	-4.42e-02	2.35e-02	-4.01e-02	2.36e-02	-4.75e-02	2.50e-02	1.70e-02	1.41e-02	2.20e-02
rs11257655	10	12307894	C	T	0.233	1	1.45e+00	2.28e-01	x	x	x	x					1.65e-02	1.33e-02	1.25e-02	1.34e-02	1.31e-02	1.40e-02	3.29e-02	1.09e-02	2.63e-02	1.10e-02	2.33e-02	1.16e-02	3.14e-02	1.48e-02	2.69e-02	1.50e-02	2.75e-02	1.56e-02	3.39e-02	1.15e-02	2.67e-02	1.16e-02	2.56e-02	1.23e-02	4.38e-02	2.68e-02	4.06e-02	2.69e-02	2.97e-02	2.86e-02	4.18e-02	1.62e-02	3.37e-02
rs113343095	15	91522092	G	A	0.14	0.98973	2.48e+00	1.15e-01		x													-2.20e-02	1.34e-02											-1.70e-02	1.42e-02											1.26e-02	1.98e-02
rs114048919	01	116129961	C	T	0.031	0.96987	2.69e-02	8.70e-01							x		1.18e-02	1.66e-02	1.12e-02	1.68e-02	2.60e-03	1.75e-02							1.54e-02	1.86e-02	1.46e-02	1.87e-02	6.11e-03	1.96e-02							1.34e-02	3.36e-02	9.70e-03	3.38e-02	7.64e-03	3.58e-02
rs114644275	12	19377740	G	A	0.0298	0.99176	8.83e-04	9.76e-01								x							-9.60e-03	3.42e-02	-1.29e-02	3.45e-02	-1.23e-02	3.63e-02							-3.14e-02	3.63e-02	-3.54e-02	3.67e-02	-4.01e-02	3.89e-02							2.78e-02	5.02e-02	2.96e-02
rs115220580	01	246503083	T	C	0.011	1	1.34e-01	7.15e-01							x		1.65e-02	2.73e-02	1.90e-02	2.75e-02	2.44e-02	2.84e-02							-2.29e-02	3.09e-02	-2.05e-02	3.11e-02	-1.53e-02	3.24e-02							1.38e-02	5.52e-02	1.27e-02	5.55e-02	3.94e-02	5.80e-02
rs115246607	05	102461890	T	C	0.95	0.94841	3.69e-01	5.43e-01		x													-7.15e-02	2.13e-02											-7.46e-02	2.26e-02											-9.33e-02	3.22e-02
rs11558471	08	118185733	A	G	0.583	1	1.50e+00	2.21e-01			x	x		x			3.63e-04	1.17e-02	6.88e-03	1.18e-02	5.31e-03	1.22e-02	-1.56e-02	9.59e-03	-8.31e-03	9.68e-03	-8.35e-03	1.02e-02	2.48e-03	1.30e-02	1.01e-02	1.31e-02	9.69e-03	1.37e-02	-1.61e-02	1.01e-02	-8.48e-03	1.02e-02	-9.01e-03	1.08e-02	-2.85e-02	2.37e-02	-2.23e-02	2.38e-02	-2.77e-02	2.52e-02	-5.49e-03	1.43e-02	2.84e-03
rs11603334	11	72432985	G	A	0.195	1	2.08e-01	6.49e-01						x									2.02e-02	1.22e-02	2.96e-02	1.23e-02	3.03e-02	1.29e-02							1.43e-02	1.29e-02	2.47e-02	1.30e-02	2.85e-02	1.37e-02							4.10e-02	1.80e-02	5.17e-02
rs11619319	13	28487599	A	G	0.23	1	4.13e-01	5.20e-01					x				-6.74e-04	1.31e-02	1.99e-03	1.32e-02	3.20e-03	1.37e-02							-1.50e-02	1.47e-02	-1.20e-02	1.48e-02	-9.53e-03	1.54e-02							-1.29e-02	2.66e-02	-9.64e-03	2.67e-02	-5.31e-03	2.82e-02
rs11643024	16	11443183	A	G	0.303	0.99508	7.63e-01	3.82e-01			x	x					1.12e-02	1.18e-02	1.19e-02	1.19e-02	1.48e-02	1.23e-02	6.16e-03	9.65e-03	4.23e-03	9.74e-03	1.29e-02	1.02e-02	1.39e-02	1.32e-02	1.46e-02	1.33e-02	1.53e-02	1.39e-02	1.71e-02	1.02e-02	1.55e-02	1.03e-02	2.60e-02	1.09e-02	1.61e-02	2.39e-02	1.81e-02	2.40e-02	1.55e-02	2.54e-02	5.08e-03	1.44e-02	2.58e-03
rs116477163	02	112937764	A	C	0.92	0.98801	1.62e-01	6.87e-01		x													2.72e-02	1.53e-02											2.21e-02	1.62e-02											3.16e-02	2.26e-02
rs116745600	02	146632237	G	T	0.021	1	7.59e+00	5.86e-03		x													7.86e-03	3.05e-02											2.01e-02	3.22e-02											4.51e-03	4.54e-02
rs11708067	03	123065778	A	G	0.5065	1	1.65e+00	1.99e-01	x				x				-1.70e-02	1.26e-02	-1.26e-02	1.27e-02	-2.26e-02	1.32e-02							-1.39e-02	1.41e-02	-8.84e-03	1.42e-02	-1.59e-02	1.48e-02							1.54e-02	2.54e-02	2.34e-02	2.55e-02	2.23e-02	2.69e-02
rs11709077	03	12336507	G	A	0.13	0.9959	1.99e+00	1.59e-01		x													7.74e-03	1.37e-02											5.68e-04	1.45e-02											9.39e-03	2.03e-02
rs11719201	03	123068744	C	T	0.19467	0.99645	1.20e+00	2.74e-01		x	x	x					-1.88e-02	1.26e-02	-1.42e-02	1.27e-02	-2.48e-02	1.32e-02	-1.28e-02	1.03e-02	-4.90e-03	1.04e-02	-4.28e-03	1.09e-02	-1.50e-02	1.41e-02	-9.69e-03	1.42e-02	-1.75e-02	1.48e-02	-1.51e-02	1.09e-02	-6.49e-03	1.10e-02	-3.40e-03	1.16e-02	9.99e-03	2.53e-02	1.82e-02	2.54e-02	1.56e-02	2.69e-02	-1.76e-03	1.53e-02	8.15e-03
rs11747528	05	133976554	C	T	0.31	0.97406	2.88e+00	8.96e-02		x													-2.56e-03	9.72e-03											-1.00e-02	1.03e-02											-2.74e-02	1.45e-02
rs1175549	01	3691727	A	C	0.786	0.97866	1.15e+01	7.09e-04			x	x					1.81e-02	1.27e-02	1.56e-02	1.28e-02	1.56e-02	1.33e-02	-6.25e-03	1.05e-02	-7.26e-03	1.06e-02	-1.28e-02	1.11e-02	2.29e-02	1.42e-02	2.00e-02	1.43e-02	1.86e-02	1.49e-02	-7.20e-03	1.11e-02	-8.78e-03	1.12e-02	-1.45e-02	1.18e-02	2.71e-02	2.56e-02	2.44e-02	2.57e-02	2.79e-02	2.72e-02	-4.74e-03	1.56e-02	-5.54e-03
rs11856307	15	62399093	A	C	0.56	0.99857	4.86e-01	4.86e-01		x													5.24e-03	9.02e-03											1.46e-03	9.53e-03											9.74e-03	1.34e-02
rs11924648	03	170717996	A	G	0.15	0.99962	4.38e-02	8.34e-01					x				-4.20e-03	1.65e-02	-9.62e-04	1.66e-02	-8.67e-03	1.73e-02							-1.42e-03	1.84e-02	2.34e-03	1.86e-02	-1.07e-03	1.94e-02							1.06e-02	3.33e-02	1.36e-02	3.34e-02	2.31e-02	3.52e-02
rs1215468	13	80707429	A	G	0.72	0.98576	2.48e+00	1.15e-01		x													2.83e-03	9.83e-03											-8.87e-03	1.04e-02											-1.09e-02	1.47e-02
rs12175063	06	18640214	C	G	0.68	0.99808	3.23e+00	7.21e-02		x													4.99e-03	9.53e-03											8.02e-03	1.01e-02											-1.50e-02	1.42e-02
rs12208238	06	114563098	A	G	0.97	1	1.73e+00	1.89e-01		x													-2.44e-02	3.13e-02											-2.20e-02	3.30e-02											-4.36e-03	4.64e-02
rs12329715	21	20962397	A	G	0.82	0.97578	6.20e-03	9.37e-01		x													-1.66e-03	1.20e-02											-5.45e-03	1.27e-02											-4.34e-04	1.79e-02
rs12491937	03	12268244	A	G	0.555	0.99776	1.24e+00	2.65e-01			x	x					5.84e-03	1.10e-02	8.17e-03	1.11e-02	1.26e-02	1.15e-02	-6.35e-03	9.03e-03	-5.69e-03	9.12e-03	-5.59e-03	9.58e-03	-1.58e-03	1.23e-02	1.15e-03	1.24e-02	3.47e-03	1.30e-02	-6.60e-03	9.55e-03	-5.76e-03	9.64e-03	-5.17e-03	1.02e-02	2.05e-02	2.23e-02	2.29e-02	2.24e-02	2.73e-02	2.37e-02	-1.36e-02	1.34e-02	-1.28e-02
rs1260326	02	27730940	T	C	0.39	1	6.70e-01	4.13e-01		x													-2.96e-02	9.09e-03											-3.33e-02	9.61e-03											-2.26e-02	1.35e-02
rs12612492	02	24093756	C	T	0.148	0.99965	6.90e-01	4.06e-01			x	x					-2.52e-02	1.63e-02	-2.61e-02	1.64e-02	-3.14e-02	1.71e-02	2.93e-03	1.32e-02	2.47e-03	1.33e-02	5.91e-03	1.40e-02	-2.49e-02	1.82e-02	-2.56e-02	1.83e-02	-2.95e-02	1.92e-02	1.15e-02	1.39e-02	1.18e-02	1.41e-02	1.37e-02	1.49e-02	-3.32e-02	3.31e-02	-3.09e-02	3.31e-02	-2.35e-02	3.51e-02	-8.45e-03	1.97e-02	-9.39e-03
rs1275104	05	78449127	G	A	0.36	0.99692	4.65e+00	3.11e-02		x													-4.28e-03	9.33e-03											-8.60e-03	9.87e-03											1.87e-03	1.39e-02
rs12805422	11	45839889	G	A	0.452	0.99875	2.99e-02	8.63e-01					x				1.70e-02	1.10e-02	1.94e-02	1.10e-02	1.48e-02	1.15e-02							1.29e-02	1.22e-02	1.56e-02	1.23e-02	1.43e-02	1.29e-02							-2.22e-02	2.21e-02	-1.74e-02	2.22e-02	-2.06e-02	2.35e-02
rs13089972	03	171798694	T	A	0.584	0.99454	4.07e+00	4.36e-02			x	x					1.20e-02	1.11e-02	1.10e-02	1.11e-02	6.50e-03	1.16e-02	1.65e-02	9.06e-03	1.62e-02	9.15e-03	1.28e-02	9.62e-03	1.29e-02	1.23e-02	1.19e-02	1.24e-02	8.47e-03	1.30e-02	2.81e-02	9.59e-03	2.80e-02	9.68e-03	2.67e-02	1.02e-02	4.05e-02	2.24e-02	3.93e-02	2.25e-02	4.35e-02	2.39e-02	2.96e-02	1.35e-02	2.83e-02
rs13134327	04	144659795	G	A	0.331	0.99989	6.16e-02	8.04e-01			x	x					-1.42e-03	1.17e-02	-1.83e-03	1.18e-02	-1.28e-03	1.22e-02	9.47e-03	9.55e-03	9.71e-03	9.65e-03	8.06e-03	1.01e-02	2.47e-03	1.30e-02	2.17e-03	1.31e-02	3.16e-03	1.37e-02	1.33e-02	1.01e-02	1.38e-02	1.02e-02	1.22e-02	1.08e-02	2.40e-02	2.35e-02	2.40e-02	2.36e-02	2.80e-02	2.50e-02	5.62e-03	1.42e-02	5.68e-03
rs13234131	07	73025975	A	G	0.876	0.99946	1.40e+00	2.37e-01			x	x					-3.38e-02	1.63e-02	-3.68e-02	1.64e-02	-3.82e-02	1.71e-02	3.71e-03	1.33e-02	9.71e-04	1.34e-02	7.40e-03	1.41e-02	-2.72e-02	1.81e-02	-3.07e-02	1.83e-02	-3.06e-02	1.91e-02	-7.59e-03	1.41e-02	-1.03e-02	1.42e-02	-2.76e-03	1.50e-02	-5.91e-02	3.32e-02	-5.88e-02	3.33e-02	-5.28e-02	3.53e-02	-9.32e-03	1.99e-02	-1.15e-02
rs13266634	08	118184783	C	T	0.32	1	1.42e+00	2.33e-01		x													-1.67e-02	9.66e-03											-1.69e-02	1.02e-02											-1.25e-02	1.44e-02
rs13314285	03	23212575	C	A	0.095	0.99186	1.72e-01	6.78e-01		x													2.66e-03	1.71e-02											-4.96e-03	1.81e-02											-1.10e-02	2.55e-02
rs13389076	02	169789512	G	A	0.034	0.99327	2.66e-04	9.87e-01			x	x					5.48e-02	4.44e-02	5.07e-02	4.48e-02	5.23e-02	4.65e-02	-6.39e-03	3.71e-02	2.56e-04	3.74e-02	5.38e-03	3.92e-02	3.27e-02	4.99e-02	2.67e-02	5.04e-02	2.59e-02	5.27e-02	-2.51e-03	3.92e-02	4.37e-03	3.95e-02	6.01e-03	4.16e-02	7.22e-02	8.85e-02	6.93e-02	8.88e-02	9.97e-02	9.29e-02	1.49e-02	5.48e-02	2.24e-02
rs13391980	02	165504841	G	A	0.13	0.99427	9.46e-03	9.22e-01	x								-3.43e-02	1.70e-02											-3.69e-02	1.90e-02											-3.87e-02	3.45e-02
rs13419763	02	219134950	C	T	0.588	0.99552	1.82e+00	1.77e-01			x	x					-1.97e-02	1.10e-02	-1.98e-02	1.10e-02	-1.52e-02	1.15e-02	-1.88e-02	9.02e-03	-1.88e-02	9.11e-03	-2.09e-02	9.57e-03	-1.31e-02	1.22e-02	-1.30e-02	1.23e-02	-7.15e-03	1.29e-02	-1.59e-02	9.53e-03	-1.54e-02	9.63e-03	-1.55e-02	1.02e-02	1.79e-02	2.22e-02	2.05e-02	2.23e-02	3.34e-02	2.36e-02	-3.05e-02	1.34e-02	-2.98e-02
rs13434765	04	153499458	A	G	0.7	0.9909	3.09e+00	7.87e-02		x													-5.08e-03	9.77e-03											-2.26e-03	1.03e-02											1.10e-02	1.45e-02
rs1367173	02	43449385	C	T	0.106	0.98247	1.52e-01	6.96e-01			x	x					2.29e-02	1.61e-02	2.89e-02	1.62e-02	2.71e-02	1.68e-02	2.11e-02	1.33e-02	3.05e-02	1.34e-02	3.02e-02	1.40e-02	1.49e-02	1.80e-02	2.12e-02	1.81e-02	1.58e-02	1.89e-02	2.24e-02	1.40e-02	3.20e-02	1.42e-02	2.90e-02	1.49e-02	8.37e-02	3.19e-02	9.17e-02	3.20e-02	7.77e-02	3.39e-02	2.44e-02	1.97e-02	3.25e-02
rs1399625	02	227138947	G	A	0.63	0.99861	6.95e-01	4.04e-01	x								1.31e-02	1.13e-02											1.80e-02	1.27e-02											-1.78e-02	2.29e-02
rs145904381	01	151017991	T	C	0.99	0.93994	2.05e+00	1.52e-01		x													3.36e-03	4.09e-02											-2.49e-02	4.36e-02											-1.66e-02	6.15e-02
rs151165	14	65272626	T	A	0.397	0.99575	2.97e-01	5.86e-01			x	x					1.11e-02	1.12e-02	8.51e-03	1.13e-02	5.50e-03	1.17e-02	3.84e-03	9.23e-03	3.14e-03	9.32e-03	5.84e-03	9.80e-03	1.72e-02	1.25e-02	1.45e-02	1.26e-02	1.05e-02	1.32e-02	5.95e-03	9.76e-03	5.03e-03	9.85e-03	6.86e-03	1.04e-02	4.28e-02	2.26e-02	4.00e-02	2.26e-02	2.85e-02	2.40e-02	9.02e-04	1.37e-02	-3.35e-04
rs1535464	14	100793431	G	A	0.212	0.99493	3.65e-01	5.46e-01			x	x					4.10e-03	1.26e-02	4.58e-03	1.27e-02	8.07e-03	1.32e-02	-3.03e-02	1.04e-02	-2.87e-02	1.05e-02	-2.94e-02	1.10e-02	-7.50e-04	1.41e-02	-4.38e-04	1.42e-02	3.86e-03	1.48e-02	-2.57e-02	1.10e-02	-2.40e-02	1.11e-02	-2.71e-02	1.17e-02	1.49e-03	2.55e-02	3.33e-03	2.56e-02	-1.26e-03	2.71e-02	-2.78e-02	1.55e-02	-2.67e-02
rs1539409	06	137302880	C	T	0.47	0.94977	9.09e+00	2.56e-03		x													1.95e-03	9.14e-03											9.95e-03	9.66e-03											-9.80e-03	1.36e-02
rs1552224	11	72433098	A	C	0.83	1	6.98e-01	4.03e-01		x													2.01e-02	1.22e-02											1.40e-02	1.29e-02											3.98e-02	1.80e-02
rs1558318	07	15065612	A	T	0.487	0.98386	8.27e+00	4.03e-03					x				4.71e-03	1.10e-02	7.96e-04	1.11e-02	-1.39e-03	1.15e-02							1.36e-02	1.23e-02	9.69e-03	1.24e-02	1.11e-02	1.29e-02							6.66e-03	2.23e-02	1.46e-03	2.23e-02	6.75e-03	2.37e-02
rs1562397	07	130457926	G	A	0.31	0.99094	1.66e-03	9.68e-01	x								6.32e-03	1.17e-02											8.01e-03	1.31e-02											2.38e-02	2.36e-02
rs17036160	03	12329783	C	T	0.12	0.99029	2.28e+00	1.31e-01	x								1.37e-02	1.68e-02											2.11e-02	1.87e-02											4.48e-02	3.36e-02
rs1705232	12	71531089	G	A	0.38	0.99695	1.76e+00	1.84e-01		x													-2.65e-02	9.13e-03											-2.54e-02	9.65e-03											-1.75e-02	1.36e-02
rs1708302	07	28198677	C	T	0.48	0.99914	2.12e-02	8.84e-01	x	x							-1.67e-02	1.09e-02					-1.95e-02	8.90e-03					-9.58e-03	1.21e-02					-1.35e-02	9.41e-03					-9.96e-03	2.20e-02					-8.30e-03	1.32e-02
rs17168486	07	14898282	C	T	0.19	0.98522	2.21e-01	6.38e-01		x													4.95e-03	1.18e-02											6.94e-04	1.25e-02											3.34e-04	1.75e-02
rs17168594	07	15048776	T	C	0.5	1	1.50e+00	2.20e-01		x													2.13e-02	8.94e-03											2.30e-02	9.45e-03											2.62e-02	1.33e-02
rs174549	11	61571382	G	A	0.325	1	3.12e-02	8.60e-01						x									-1.69e-02	9.65e-03	-1.53e-02	9.74e-03	-1.62e-02	1.02e-02							-1.55e-02	1.02e-02	-1.42e-02	1.03e-02	-1.54e-02	1.09e-02							-3.36e-02	1.44e-02	-3.29e-02
rs174559	11	61581656	G	A	0.285	0.99955	1.79e-04	9.89e-01			x	x					-1.24e-02	1.21e-02	-1.32e-02	1.22e-02	-2.29e-02	1.27e-02	-2.07e-02	9.92e-03	-1.92e-02	1.00e-02	-2.10e-02	1.05e-02	-1.08e-02	1.35e-02	-1.18e-02	1.36e-02	-2.09e-02	1.42e-02	-2.45e-02	1.05e-02	-2.32e-02	1.06e-02	-2.53e-02	1.12e-02	-2.30e-02	2.45e-02	-2.50e-02	2.46e-02	-2.74e-02	2.61e-02	-3.91e-02	1.48e-02	-3.81e-02
rs17533945	19	17257802	T	C	0.582	0.98192	1.87e-03	9.65e-01			x	x					-1.17e-02	1.12e-02	-1.39e-02	1.13e-02	-1.57e-02	1.18e-02	-3.24e-03	9.22e-03	-5.05e-03	9.30e-03	1.50e-03	9.78e-03	-6.20e-03	1.25e-02	-8.64e-03	1.26e-02	-1.29e-02	1.32e-02	-4.41e-03	9.74e-03	-6.57e-03	9.84e-03	1.45e-03	1.04e-02	-3.43e-02	2.28e-02	-3.65e-02	2.28e-02	-4.55e-02	2.42e-02	1.56e-02	1.37e-02	1.28e-02
rs17727064	03	64714182	G	A	0.59	0.99724	1.39e+00	2.39e-01		x													-6.48e-05	9.08e-03											5.44e-04	9.60e-03											-1.42e-02	1.35e-02
rs17772814	08	128711742	G	A	0.087	0.90518	3.24e+00	7.17e-02		x													1.27e-02	1.69e-02											1.95e-02	1.78e-02											4.60e-02	2.48e-02
rs17791513	09	81905590	A	G	0.92	0.98317	4.53e+00	3.33e-02		x													-1.47e-02	1.86e-02											-1.59e-02	1.97e-02											-3.78e-02	2.80e-02
rs1800562	06	26093141	G	A	0.046	0.99725	5.20e+00	2.26e-02			x	x					-8.91e-03	2.02e-02	-1.02e-02	2.03e-02	-3.62e-03	2.11e-02	1.76e-02	1.66e-02	1.43e-02	1.68e-02	1.87e-02	1.76e-02	-6.14e-03	2.25e-02	-7.43e-03	2.27e-02	8.57e-04	2.37e-02	8.63e-03	1.76e-02	5.45e-03	1.77e-02	1.40e-02	1.88e-02	-1.08e-02	4.07e-02	-1.56e-02	4.09e-02	-1.79e-03	4.32e-02	-8.99e-03	2.48e-02	-1.34e-02
rs1801213	04	6293696	C	G	0.35	0.99792	1.35e-01	7.13e-01		x													-2.21e-03	9.50e-03											-9.75e-03	1.00e-02											1.12e-04	1.41e-02
rs1815311	06	7245458	A	G	0.65	0.99099	5.44e-01	4.61e-01		x													1.31e-02	9.37e-03											1.42e-02	9.90e-03											8.39e-03	1.39e-02
rs1977833	10	94463945	G	A	0.41	0.99925	2.10e-05	9.96e-01	x								-2.11e-03	1.11e-02											-8.60e-04	1.23e-02											-3.85e-02	2.25e-02
rs2001846	08	126478450	T	C	0.471	0.99985	2.31e+00	1.29e-01			x	x					-2.72e-02	1.09e-02	-2.50e-02	1.10e-02	-2.43e-02	1.14e-02	-4.30e-02	8.92e-03	-4.56e-02	9.00e-03	-4.89e-02	9.48e-03	-3.73e-02	1.22e-02	-3.54e-02	1.23e-02	-3.50e-02	1.28e-02	-5.23e-02	9.43e-03	-5.51e-02	9.52e-03	-5.69e-02	1.01e-02	-5.27e-02	2.20e-02	-4.86e-02	2.21e-02	-5.99e-02	2.34e-02	-6.43e-02	1.33e-02	-6.70e-02
rs204995	06	32154285	A	G	0.781	1	4.29e-02	8.36e-01			x	x					1.14e-02	1.23e-02	7.81e-03	1.24e-02	6.42e-03	1.29e-02	5.84e-03	1.01e-02	2.87e-03	1.02e-02	-5.99e-03	1.08e-02	4.28e-03	1.37e-02	1.27e-04	1.39e-02	-1.54e-03	1.45e-02	-3.51e-03	1.07e-02	-7.21e-03	1.08e-02	-1.93e-02	1.15e-02	4.06e-03	2.49e-02	-5.95e-04	2.50e-02	-5.48e-03	2.65e-02	-1.74e-02	1.51e-02	-2.20e-02
rs2114912	12	102929003	G	T	0.1989	0.9843	4.78e-02	8.27e-01								x							1.72e-02	1.20e-02	1.74e-02	1.21e-02	1.50e-02	1.27e-02							1.98e-02	1.27e-02	2.01e-02	1.28e-02	1.86e-02	1.36e-02							3.72e-02	1.80e-02	3.68e-02
rs2189301	17	36063685	G	A	0.12	0.99544	5.58e-01	4.55e-01		x													-1.29e-02	1.30e-02											-1.54e-02	1.38e-02											-1.52e-02	1.94e-02
rs2237895	11	2857194	A	C	0.56	1	3.65e+00	5.62e-02		x													1.14e-02	9.01e-03											1.35e-02	9.53e-03											1.02e-02	1.34e-02
rs2258238	12	66221060	A	T	0.9	0.98803	9.92e-01	3.19e-01	x								1.50e-02	1.77e-02											1.45e-03	1.99e-02											4.17e-02	3.55e-02
rs231360	11	2692249	C	T	0.4	0.99175	1.18e-01	7.32e-01		x													-8.23e-03	9.16e-03											-1.12e-02	9.68e-03											-1.18e-02	1.36e-02
rs2375278	01	25529038	A	G	0.176	0.96884	7.22e+00	7.20e-03			x	x					-2.30e-02	1.45e-02	-2.17e-02	1.46e-02	-2.44e-02	1.52e-02	7.93e-04	1.20e-02	3.25e-03	1.22e-02	5.72e-03	1.28e-02	-1.16e-02	1.62e-02	-9.71e-03	1.64e-02	-1.03e-02	1.71e-02	1.65e-03	1.27e-02	4.25e-03	1.29e-02	6.42e-03	1.36e-02	2.65e-03	2.96e-02	4.77e-03	2.97e-02	-2.19e-03	3.14e-02	7.41e-03	1.80e-02	9.26e-03
rs2383208	09	22132076	A	G	0.198	1	6.54e-01	4.19e-01					x				-4.35e-03	1.42e-02	5.51e-03	1.43e-02	4.09e-03	1.48e-02							-1.16e-03	1.58e-02	1.02e-02	1.59e-02	8.99e-03	1.66e-02							-2.06e-02	2.89e-02	-9.67e-03	2.90e-02	-2.08e-02	3.06e-02
rs2395182	06	32413317	G	T	0.76	1	1.10e+00	2.95e-01	x								5.05e-03	1.34e-02											1.37e-02	1.50e-02											7.71e-03	2.71e-02
rs243021	02	60584819	G	A	0.47	1	1.41e-01	7.07e-01		x													1.59e-02	8.94e-03											1.80e-02	9.45e-03											3.28e-02	1.33e-02
rs2534676	06	31464029	C	T	0.62	0.99997	8.43e-02	7.72e-01		x													1.80e-02	9.17e-03											2.73e-02	9.70e-03											3.02e-02	1.37e-02
rs2605107	01	219650741	C	A	0.71	0.99901	1.83e+00	1.77e-01	x								7.16e-03	1.18e-02											6.03e-03	1.31e-02											-2.11e-02	2.37e-02
rs262375	07	103453057	G	A	0.79	0.98513	1.74e-01	6.77e-01		x													2.83e-02	1.11e-02											1.76e-02	1.17e-02											1.51e-02	1.65e-02
rs2641348	01	120437884	A	G	0.89	1	1.87e-01	6.66e-01		x													3.44e-03	1.43e-02											-3.69e-03	1.51e-02											3.57e-02	2.10e-02
rs2661794	02	65639543	C	A	0.4	0.97823	1.79e+00	1.81e-01		x													2.10e-03	9.06e-03											-1.76e-03	9.58e-03											-9.02e-03	1.35e-02
rs267738	01	150940625	T	G	0.797	1	2.51e-02	8.74e-01			x	x					-2.48e-02	1.31e-02	-2.47e-02	1.32e-02	-3.07e-02	1.37e-02	7.97e-03	1.08e-02	9.76e-03	1.09e-02	5.25e-03	1.14e-02	-2.88e-02	1.46e-02	-2.85e-02	1.48e-02	-3.17e-02	1.54e-02	1.25e-02	1.14e-02	1.43e-02	1.15e-02	1.16e-02	1.21e-02	-4.63e-02	2.67e-02	-4.49e-02	2.68e-02	-5.64e-02	2.84e-02	1.58e-02	1.60e-02	1.77e-02
rs2748427	17	76121864	A	G	0.803	1	3.39e-01	5.60e-01			x	x					-1.73e-02	1.32e-02	-1.74e-02	1.33e-02	-1.67e-02	1.38e-02	-8.52e-03	1.08e-02	-9.12e-03	1.09e-02	-9.46e-03	1.15e-02	-2.24e-02	1.47e-02	-2.20e-02	1.48e-02	-1.70e-02	1.55e-02	-6.19e-03	1.14e-02	-6.70e-03	1.15e-02	-8.66e-03	1.22e-02	8.99e-03	2.65e-02	9.24e-03	2.66e-02	7.08e-03	2.81e-02	-2.09e-02	1.61e-02	-2.07e-02
rs2796441	09	84308948	G	A	0.4	1	4.37e+00	3.66e-02		x													-1.05e-02	9.00e-03											-9.78e-03	9.52e-03											-2.16e-02	1.34e-02
rs28429551	09	139243334	T	A	0.75	0.99719	2.63e+00	1.05e-01		x													3.01e-02	1.04e-02											2.94e-02	1.10e-02											5.88e-02	1.56e-02
rs28558703	04	26323082	G	C	0.64	0.99334	1.42e-01	7.06e-01		x													5.11e-04	9.26e-03											-6.76e-03	9.78e-03											-1.87e-03	1.38e-02
rs28671200	18	43774444	G	T	0.646	0.92164	4.90e+00	2.69e-02			x	x					-2.24e-03	1.25e-02	-3.14e-03	1.26e-02	-9.38e-04	1.31e-02	-9.94e-03	1.03e-02	-8.84e-03	1.04e-02	-1.22e-02	1.09e-02	-7.76e-03	1.39e-02	-8.48e-03	1.40e-02	-5.94e-03	1.47e-02	-7.03e-03	1.09e-02	-5.48e-03	1.10e-02	-1.00e-02	1.16e-02	-1.56e-03	2.53e-02	-3.05e-03	2.54e-02	-1.17e-02	2.68e-02	-7.34e-03	1.53e-02	-5.73e-03
rs2871815	02	121345300	A	C	0.42	0.981	9.06e-01	3.41e-01	x								5.93e-03	1.11e-02											4.74e-03	1.24e-02											-6.42e-03	2.24e-02
rs2908277	07	44183433	G	A	0.117	0.99385	2.42e+00	1.20e-01			x	x					4.89e-03	1.67e-02	3.59e-03	1.69e-02	5.78e-03	1.75e-02	6.64e-03	1.37e-02	1.18e-03	1.38e-02	-6.55e-03	1.46e-02	1.03e-02	1.87e-02	8.86e-03	1.88e-02	1.36e-02	1.96e-02	9.63e-03	1.45e-02	3.70e-03	1.46e-02	-7.34e-03	1.55e-02	2.75e-02	3.36e-02	2.54e-02	3.38e-02	3.75e-02	3.56e-02	8.62e-03	2.03e-02	2.06e-03
rs2925979	16	81534790	T	C	0.3	1	9.81e-01	3.22e-01	x								-4.83e-03	1.18e-02											-1.56e-02	1.32e-02											-2.75e-02	2.38e-02
rs2943641	02	227093745	T	C	0.3637	1	1.50e-02	9.03e-01								x							4.78e-02	9.38e-03	4.31e-02	9.47e-03	4.07e-02	9.94e-03							4.91e-02	9.92e-03	4.45e-02	1.00e-02	3.87e-02	1.06e-02							6.17e-02	1.40e-02	5.61e-02
rs2943657	02	227123439	C	T	0.62	0.99945	4.58e-01	4.98e-01		x													4.65e-02	9.31e-03											4.72e-02	9.85e-03											5.69e-02	1.39e-02
rs2971670	07	44226101	C	T	0.181	0.99915	5.63e-04	9.81e-01			x	x					1.23e-02	1.41e-02	1.24e-02	1.42e-02	1.52e-02	1.48e-02	3.80e-02	1.16e-02	3.46e-02	1.17e-02	3.17e-02	1.23e-02	3.42e-02	1.57e-02	3.39e-02	1.58e-02	3.69e-02	1.65e-02	3.20e-02	1.22e-02	2.88e-02	1.24e-02	2.47e-02	1.31e-02	-2.24e-02	2.89e-02	-2.36e-02	2.90e-02	-3.63e-02	3.09e-02	1.76e-02	1.72e-02	1.35e-02
rs340874	01	214159256	T	C	0.504	1	9.88e-01	3.20e-01		x			x				-1.58e-03	1.10e-02	-6.75e-03	1.10e-02	-6.96e-03	1.15e-02	6.72e-03	8.99e-03	1.08e-03	9.08e-03	-8.14e-04	9.54e-03	5.83e-03	1.22e-02	-1.70e-04	1.23e-02	-7.19e-04	1.29e-02	4.38e-03	9.51e-03	-1.78e-03	9.60e-03	-3.25e-03	1.01e-02	2.22e-02	2.22e-02	1.59e-02	2.23e-02	1.52e-02	2.36e-02	3.59e-03	1.34e-02	-8.60e-04
rs340882	01	214145731	C	G	0.42	0.9857	1.49e+00	2.23e-01			x	x					2.89e-03	1.13e-02	-2.18e-03	1.13e-02	-7.13e-04	1.18e-02	5.15e-03	9.22e-03	-1.27e-03	9.30e-03	-2.47e-03	9.77e-03	6.78e-03	1.26e-02	9.92e-04	1.27e-02	2.46e-03	1.32e-02	4.41e-03	9.74e-03	-2.74e-03	9.84e-03	-3.76e-03	1.04e-02	1.46e-02	2.28e-02	8.42e-03	2.29e-02	6.43e-03	2.42e-02	7.00e-03	1.37e-02	9.35e-04
rs34584161	13	26776999	A	G	0.76	1	2.13e+00	1.45e-01		x													-2.68e-03	1.04e-02											-5.30e-03	1.10e-02											-1.91e-02	1.56e-02
rs34872471	10	114754071	T	C	0.7	0.99394	2.13e+00	1.45e-01		x													2.29e-02	9.77e-03											2.16e-02	1.03e-02											2.24e-02	1.45e-02
rs360147	11	9790817	C	T	0.264	0.99425	1.47e+00	2.25e-01			x	x					5.29e-03	1.25e-02	5.65e-03	1.25e-02	1.38e-02	1.30e-02	7.19e-03	1.02e-02	6.52e-03	1.03e-02	1.43e-02	1.09e-02	7.73e-03	1.39e-02	8.25e-03	1.40e-02	1.57e-02	1.46e-02	7.97e-03	1.08e-02	7.81e-03	1.09e-02	1.58e-02	1.15e-02	-1.60e-02	2.53e-02	-1.68e-02	2.54e-02	-7.78e-03	2.69e-02	3.72e-02	1.51e-02	3.66e-02
rs3778321	06	7250270	G	A	0.176	0.99703	1.90e+00	1.68e-01			x	x					-3.72e-02	1.42e-02	-3.27e-02	1.43e-02	-3.42e-02	1.49e-02	-1.99e-02	1.16e-02	-1.57e-02	1.17e-02	-1.59e-02	1.23e-02	-2.59e-02	1.59e-02	-2.05e-02	1.60e-02	-1.99e-02	1.67e-02	-1.65e-02	1.23e-02	-1.19e-02	1.24e-02	-1.11e-02	1.31e-02	-6.62e-02	2.92e-02	-6.14e-02	2.93e-02	-4.97e-02	3.08e-02	-2.99e-02	1.74e-02	-2.54e-02
rs3802177	08	118185025	G	A	0.4975	1	3.61e+00	5.75e-02	x				x				-2.65e-03	1.18e-02	4.21e-03	1.18e-02	2.46e-03	1.23e-02							-1.81e-03	1.31e-02	6.23e-03	1.32e-02	5.74e-03	1.38e-02							-3.74e-02	2.39e-02	-3.03e-02	2.40e-02	-3.56e-02	2.54e-02
rs3829109	09	139256766	G	A	0.276	0.98172	1.12e-03	9.73e-01			x	x					-1.92e-02	1.23e-02	-1.53e-02	1.24e-02	-1.39e-02	1.29e-02	-1.80e-02	1.01e-02	-1.66e-02	1.02e-02	-1.40e-02	1.07e-02	-2.95e-02	1.38e-02	-2.50e-02	1.39e-02	-2.27e-02	1.45e-02	-1.76e-02	1.07e-02	-1.65e-02	1.08e-02	-1.56e-02	1.14e-02	-7.52e-02	2.53e-02	-6.96e-02	2.54e-02	-7.30e-02	2.68e-02	-4.15e-02	1.51e-02	-4.22e-02
rs396146	02	32502566	C	T	0.93	0.98274	7.07e-01	4.00e-01		x													-4.16e-03	1.72e-02											-1.06e-02	1.81e-02											-1.87e-02	2.54e-02
rs4240624	08	9184231	G	A	0.098	0.99916	1.21e+00	2.71e-01							x		8.15e-03	1.88e-02	1.40e-02	1.89e-02	6.98e-03	1.97e-02							1.13e-02	2.10e-02	1.88e-02	2.11e-02	1.26e-02	2.21e-02							-1.60e-02	3.77e-02	-7.93e-03	3.78e-02	-3.33e-02	3.98e-02
rs429358	19	45411941	T	C	0.84	1	4.95e-01	4.82e-01		x													8.46e-02	1.21e-02											9.07e-02	1.27e-02											1.09e-01	1.77e-02
rs4452509	04	119027657	T	C	0.14	0.99843	3.57e-01	5.50e-01		x													-3.48e-02	1.32e-02											-4.16e-02	1.40e-02											-2.94e-02	1.97e-02
rs4457053	05	76424949	G	A	0.71	1	1.07e-02	9.18e-01		x													-8.22e-03	9.53e-03											-5.06e-03	1.01e-02											-1.55e-02	1.42e-02
rs4502156	15	62383155	T	C	0.4575	1	1.15e+00	2.84e-01					x	x			-4.33e-03	1.09e-02	-4.03e-03	1.10e-02	-2.66e-03	1.14e-02	9.72e-03	8.96e-03	1.24e-02	9.04e-03	1.39e-02	9.51e-03	-2.25e-03	1.22e-02	-1.89e-03	1.23e-02	-9.67e-04	1.28e-02	4.45e-03	9.47e-03	6.86e-03	9.56e-03	7.67e-03	1.01e-02	3.89e-02	2.20e-02	4.05e-02	2.21e-02	4.09e-02	2.34e-02	5.14e-03	1.33e-02	7.85e-03
rs4506565	10	114756041	A	T	0.299	1	2.97e+00	8.46e-02					x				1.15e-02	1.17e-02	-7.19e-03	1.18e-02	7.81e-04	1.23e-02							1.28e-02	1.31e-02	-9.16e-03	1.32e-02	-6.60e-04	1.38e-02							5.51e-02	2.35e-02	3.16e-02	2.36e-02	3.56e-02	2.51e-02
rs452306	15	65822777	C	T	0.627	0.99891	7.47e-01	3.87e-01			x	x					4.71e-03	1.10e-02	5.38e-03	1.11e-02	8.64e-03	1.15e-02	6.21e-05	9.02e-03	1.18e-03	9.10e-03	-5.86e-03	9.58e-03	8.43e-03	1.23e-02	9.86e-03	1.24e-02	1.37e-02	1.29e-02	-2.71e-03	9.53e-03	-1.06e-03	9.63e-03	-7.91e-03	1.02e-02	3.61e-03	2.22e-02	4.88e-03	2.23e-02	2.08e-02	2.37e-02	4.06e-03	1.34e-02	5.58e-03
rs4607517	07	44235668	G	A	0.16	1	8.25e-04	9.77e-01					x	x			1.13e-02	1.42e-02	1.14e-02	1.43e-02	1.40e-02	1.48e-02	3.67e-02	1.16e-02	3.33e-02	1.17e-02	3.13e-02	1.23e-02	3.21e-02	1.57e-02	3.20e-02	1.58e-02	3.46e-02	1.65e-02	3.07e-02	1.22e-02	2.75e-02	1.24e-02	2.42e-02	1.31e-02	-2.52e-02	2.90e-02	-2.64e-02	2.91e-02	-3.99e-02	3.09e-02	1.78e-02	1.72e-02	1.40e-02
rs464605	05	55807370	C	T	0.74	1	2.94e+00	8.65e-02		x													2.79e-02	1.02e-02											3.41e-02	1.08e-02											5.46e-02	1.54e-02
rs4660690	01	39819503	G	A	0.22	0.99534	1.21e+00	2.71e-01		x													2.49e-03	1.09e-02											1.62e-02	1.15e-02											3.83e-02	1.61e-02
rs4727979	07	123429697	A	C	0.906	0.99371	5.15e+00	2.32e-02			x	x					-4.53e-03	2.00e-02	-8.60e-03	2.02e-02	-7.17e-03	2.10e-02	9.74e-03	1.65e-02	1.11e-02	1.67e-02	1.77e-03	1.76e-02	-1.14e-03	2.23e-02	-6.04e-03	2.25e-02	-7.17e-03	2.36e-02	1.46e-02	1.75e-02	1.58e-02	1.76e-02	6.41e-03	1.87e-02	-3.50e-02	4.10e-02	-4.15e-02	4.11e-02	-1.12e-02	4.32e-02	-1.93e-02	2.48e-02	-1.88e-02
rs4737009	08	41630405	G	A	0.262	1	3.87e-01	5.34e-01			x	x					9.74e-03	1.27e-02	1.30e-02	1.28e-02	1.40e-02	1.33e-02	-1.68e-02	1.05e-02	-1.87e-02	1.06e-02	-1.19e-02	1.12e-02	-4.44e-03	1.43e-02	-6.38e-04	1.44e-02	-2.46e-04	1.50e-02	-1.17e-02	1.11e-02	-1.32e-02	1.12e-02	-7.26e-03	1.19e-02	-1.09e-02	2.59e-02	-5.76e-03	2.60e-02	3.77e-03	2.74e-02	-9.32e-03	1.57e-02	-8.79e-03
rs4760682	12	48512285	C	A	0.817	1	3.50e-01	5.54e-01			x	x					7.92e-03	1.39e-02	5.43e-03	1.40e-02	8.22e-03	1.46e-02	2.95e-02	1.15e-02	2.47e-02	1.16e-02	2.07e-02	1.22e-02	9.99e-03	1.56e-02	7.41e-03	1.57e-02	6.38e-03	1.63e-02	4.69e-02	1.22e-02	4.18e-02	1.23e-02	3.66e-02	1.30e-02	-1.25e-02	2.80e-02	-1.57e-02	2.81e-02	-8.23e-03	2.98e-02	3.70e-02	1.72e-02	3.08e-02
rs4929965	11	2197286	A	G	0.38	0.9965	1.15e-01	7.35e-01		x													-1.33e-02	9.17e-03											-1.04e-02	9.70e-03											-7.94e-03	1.37e-02
rs4930011	11	2856658	C	G	0.59	0.98931	2.06e+00	1.51e-01	x								1.58e-02	1.12e-02											2.17e-02	1.24e-02											3.79e-02	2.25e-02
rs4980325	11	234451	G	T	0.532	0.99913	6.02e-03	9.38e-01			x	x					-9.57e-03	1.09e-02	-1.08e-02	1.10e-02	-9.39e-03	1.14e-02	1.75e-02	8.95e-03	1.77e-02	9.03e-03	1.58e-02	9.50e-03	-1.10e-02	1.22e-02	-1.24e-02	1.23e-02	-1.06e-02	1.28e-02	1.96e-02	9.46e-03	1.91e-02	9.55e-03	1.87e-02	1.01e-02	3.12e-03	2.20e-02	4.31e-04	2.21e-02	9.57e-03	2.34e-02	2.61e-02	1.33e-02	2.61e-02
rs5215	11	17408630	C	T	0.62	1	1.96e-01	6.58e-01	x								6.25e-03	1.13e-02											9.34e-03	1.27e-02											-3.71e-03	2.29e-02
rs539515	01	177889025	A	C	0.81	0.99978	2.40e-02	8.77e-01	x								1.69e-02	1.33e-02											2.28e-02	1.49e-02											-6.87e-03	2.71e-02
rs549798	11	121940411	A	G	0.5	0.98982	7.21e-02	7.88e-01		x													-2.99e-03	8.95e-03											1.48e-04	9.46e-03											3.02e-03	1.33e-02
rs560887	02	169763148	T	C	0.56667	1	3.11e+00	7.80e-02			x	x	x				1.23e-02	1.19e-02	1.14e-02	1.19e-02	1.31e-02	1.24e-02	2.78e-02	9.73e-03	2.83e-02	9.83e-03	3.00e-02	1.03e-02	1.42e-02	1.32e-02	1.30e-02	1.34e-02	1.49e-02	1.39e-02	3.45e-02	1.03e-02	3.50e-02	1.04e-02	3.68e-02	1.10e-02	1.72e-02	2.40e-02	1.58e-02	2.41e-02	2.09e-02	2.56e-02	2.94e-02	1.45e-02	3.11e-02
rs56348580	12	121432117	G	C	0.31	0.99527	2.98e+00	8.44e-02		x													-1.61e-02	9.69e-03											-2.34e-02	1.03e-02											-3.76e-02	1.45e-02
rs57988271	02	46917846	A	G	0.75	0.98587	1.32e-03	9.71e-01		x													6.99e-03	1.01e-02											6.55e-03	1.07e-02											1.15e-02	1.50e-02
rs6031580	20	43015281	A	G	0.25	0.96181	8.85e-01	3.47e-01		x													-1.16e-02	1.02e-02											-1.27e-02	1.08e-02											8.48e-03	1.53e-02
rs608793	11	118986659	C	T	0.479	0.99822	9.21e-01	3.37e-01			x	x					-1.67e-02	1.09e-02	-1.62e-02	1.10e-02	-1.38e-02	1.14e-02	-3.98e-03	8.93e-03	-5.05e-03	9.01e-03	-4.00e-03	9.48e-03	-6.48e-03	1.22e-02	-5.82e-03	1.23e-02	-4.89e-03	1.28e-02	-1.34e-03	9.44e-03	-2.24e-03	9.53e-03	-2.58e-03	1.01e-02	-1.16e-02	2.20e-02	-9.73e-03	2.21e-02	-7.09e-03	2.34e-02	1.33e-02	1.33e-02	1.25e-02
rs6113722	20	22557099	G	A	0.07	1	1.19e-01	7.30e-01						x									9.28e-03	2.40e-02	2.00e-02	2.42e-02	2.63e-02	2.53e-02							3.74e-06	2.54e-02	1.06e-02	2.56e-02	1.60e-02	2.70e-02							8.62e-03	3.57e-02	1.87e-02
rs61676547	17	65892507	G	C	0.19	0.98809	8.75e-01	3.50e-01		x													7.87e-04	1.14e-02											7.68e-05	1.21e-02											1.79e-03	1.70e-02
rs61750929	09	91495135	C	T	0.041	0.99134	6.44e-04	9.80e-01			x	x					5.18e-03	2.38e-02	7.35e-03	2.39e-02	6.34e-03	2.49e-02	-7.97e-03	1.96e-02	-4.09e-03	1.98e-02	-1.43e-03	2.07e-02	1.61e-02	2.64e-02	1.87e-02	2.66e-02	1.87e-02	2.78e-02	-4.20e-03	2.07e-02	4.75e-04	2.09e-02	6.69e-03	2.20e-02	-5.51e-02	4.94e-02	-5.50e-02	4.96e-02	-6.15e-02	5.26e-02	-9.62e-03	2.92e-02	-4.95e-03
rs61953352	12	121463035	T	A	0.22	0.9975	5.03e-01	4.78e-01	x								-7.24e-03	1.38e-02											3.05e-04	1.54e-02											2.35e-02	2.78e-02
rs62009090	15	77837055	T	G	0.3	0.99556	1.08e-01	7.42e-01	x								3.26e-02	1.19e-02											2.91e-02	1.33e-02											-1.16e-02	2.39e-02
rs62048402	16	53803223	G	A	0.42	0.99964	5.45e-01	4.60e-01		x													6.95e-03	9.08e-03											1.22e-02	9.60e-03											9.79e-03	1.35e-02
rs62064082	17	17625022	A	G	0.85	0.99098	1.94e+00	1.64e-01	x								4.22e-03	1.55e-02											6.20e-03	1.73e-02											1.87e-02	3.13e-02
rs6459733	07	156930550	G	C	0.32	0.99248	2.08e-01	6.48e-01		x													-2.14e-02	9.48e-03											-2.10e-02	1.00e-02											-2.28e-02	1.41e-02
rs6474359	08	41549194	T	C	0.978	1	7.97e-02	7.78e-01			x	x					2.32e-03	2.84e-02	-7.57e-04	2.86e-02	-3.31e-03	2.98e-02	3.17e-03	2.33e-02	-3.31e-03	2.36e-02	-6.17e-03	2.49e-02	1.16e-02	3.16e-02	7.50e-03	3.18e-02	3.21e-03	3.34e-02	5.88e-04	2.47e-02	-6.10e-03	2.49e-02	-6.40e-03	2.65e-02	8.33e-02	5.53e-02	7.55e-02	5.57e-02	5.57e-02	5.95e-02	-7.52e-02	3.57e-02	-8.45e-02
rs6502764	17	3901502	T	G	0.62	0.9961	3.80e-01	5.38e-01		x													2.09e-02	9.19e-03											9.14e-03	9.72e-03											9.21e-03	1.37e-02
rs6504518	17	65634625	T	C	0.92	0.97294	6.93e-01	4.05e-01	x								-2.95e-02	2.01e-02											-1.80e-02	2.24e-02											-4.43e-02	4.11e-02
rs651007	09	136153875	C	T	0.215	1	1.17e-01	7.33e-01			x	x					5.22e-02	1.33e-02	4.93e-02	1.34e-02	5.31e-02	1.39e-02	3.08e-02	1.09e-02	3.00e-02	1.10e-02	3.61e-02	1.16e-02	5.09e-02	1.48e-02	4.75e-02	1.50e-02	5.26e-02	1.56e-02	2.14e-02	1.15e-02	2.03e-02	1.17e-02	2.62e-02	1.23e-02	5.19e-02	2.69e-02	4.62e-02	2.70e-02	5.20e-02	2.86e-02	3.79e-02	1.62e-02	3.56e-02
rs66787104	05	75015698	G	A	0.31	0.99846	5.37e+00	2.05e-02	x								-1.52e-02	1.18e-02											-1.31e-02	1.32e-02											-3.17e-03	2.38e-02
rs6780171	03	185503456	T	A	0.31	0.99662	8.82e-03	9.25e-01	x								3.13e-02	1.17e-02											4.24e-02	1.30e-02											4.02e-02	2.35e-02
rs6798941	03	52893465	C	T	0.322	0.99331	5.76e-03	9.39e-01			x	x					-8.93e-03	1.20e-02	-1.02e-02	1.21e-02	-1.16e-02	1.25e-02	-4.81e-03	9.81e-03	-8.12e-03	9.91e-03	-7.12e-03	1.04e-02	2.56e-03	1.33e-02	1.28e-03	1.34e-02	1.34e-03	1.40e-02	-4.96e-03	1.04e-02	-8.23e-03	1.05e-02	-1.03e-02	1.11e-02	1.56e-02	2.41e-02	1.69e-02	2.42e-02	2.50e-02	2.56e-02	-9.74e-03	1.46e-02	-1.33e-02
rs6804915	03	170627909	C	A	0.288	0.99468	6.70e-03	9.35e-01			x	x					-1.03e-02	1.20e-02	-6.64e-03	1.21e-02	-4.85e-03	1.25e-02	-2.14e-03	9.84e-03	2.50e-04	9.94e-03	3.91e-03	1.04e-02	-1.64e-02	1.34e-02	-1.25e-02	1.35e-02	-9.89e-03	1.40e-02	-9.23e-04	1.04e-02	1.84e-03	1.05e-02	4.31e-03	1.11e-02	1.52e-03	2.42e-02	5.14e-03	2.43e-02	1.56e-02	2.56e-02	1.54e-02	1.46e-02	1.79e-02
rs6877043	05	154048367	T	C	0.638	1	1.43e-03	9.70e-01			x	x					7.00e-03	1.13e-02	4.78e-03	1.14e-02	2.59e-03	1.18e-02	4.98e-03	9.29e-03	4.94e-03	9.38e-03	6.41e-03	9.86e-03	2.07e-02	1.26e-02	1.82e-02	1.27e-02	1.52e-02	1.33e-02	5.98e-03	9.82e-03	6.50e-03	9.92e-03	7.04e-03	1.05e-02	5.48e-02	2.27e-02	5.50e-02	2.28e-02	3.99e-02	2.42e-02	2.42e-02	1.38e-02	2.44e-02
rs6884936	05	53293198	T	C	0.74	0.99931	1.35e-01	7.13e-01		x													1.54e-02	1.01e-02											1.85e-02	1.07e-02											2.76e-02	1.50e-02
rs7012206	08	10697015	A	G	0.44	0.99264	5.87e-01	4.43e-01		x													-2.91e-02	8.99e-03											-2.44e-02	9.50e-03											-3.22e-02	1.34e-02
rs703979	10	80944095	T	C	0.41	0.99527	1.03e+00	3.10e-01		x													-5.64e-03	9.03e-03											-2.27e-03	9.54e-03											1.20e-02	1.34e-02
rs7042939	09	110511408	A	G	0.418	0.98188	3.17e+00	7.51e-02			x	x					-2.81e-03	1.13e-02	-1.16e-03	1.14e-02	1.55e-03	1.18e-02	-1.69e-02	9.22e-03	-1.66e-02	9.31e-03	-1.29e-02	9.80e-03	-1.31e-03	1.26e-02	-1.96e-05	1.27e-02	5.11e-03	1.33e-02	-2.48e-02	9.75e-03	-2.52e-02	9.84e-03	-2.41e-02	1.04e-02	-6.92e-03	2.28e-02	-4.96e-03	2.29e-02	3.12e-03	2.42e-02	-4.57e-02	1.37e-02	-4.63e-02
rs7127313	11	100508897	C	T	0.336	0.99627	1.07e+00	3.01e-01			x	x					2.10e-02	1.14e-02	2.20e-02	1.15e-02	2.20e-02	1.19e-02	9.90e-03	9.39e-03	7.35e-03	9.49e-03	6.33e-03	9.98e-03	2.99e-02	1.27e-02	3.15e-02	1.28e-02	3.56e-02	1.34e-02	1.74e-02	9.92e-03	1.45e-02	1.00e-02	1.34e-02	1.06e-02	8.18e-03	2.31e-02	7.19e-03	2.32e-02	2.09e-02	2.45e-02	3.28e-02	1.39e-02	2.94e-02
rs716199	08	41515531	A	G	0.42	0.99328	3.99e-01	5.28e-01		x													-4.45e-03	9.02e-03											-4.92e-03	9.53e-03											2.89e-03	1.34e-02
rs7190771	16	28590030	G	A	0.332	0.9996	3.18e-01	5.73e-01			x	x					6.04e-03	1.12e-02	5.97e-03	1.13e-02	2.45e-03	1.17e-02	7.96e-03	9.17e-03	7.64e-03	9.25e-03	1.12e-02	9.73e-03	1.00e-02	1.25e-02	9.59e-03	1.26e-02	3.56e-03	1.31e-02	1.29e-02	9.69e-03	1.27e-02	9.78e-03	1.63e-02	1.03e-02	1.43e-03	2.26e-02	2.41e-03	2.27e-02	2.12e-03	2.40e-02	4.14e-03	1.36e-02	3.19e-03
rs7198799	16	68818390	C	T	0.281	0.99607	3.88e+00	4.88e-02			x	x					-1.86e-02	1.20e-02	-1.73e-02	1.21e-02	-1.61e-02	1.25e-02	-5.41e-04	9.82e-03	1.42e-03	9.91e-03	4.18e-03	1.04e-02	-1.18e-02	1.33e-02	-1.01e-02	1.35e-02	-7.15e-03	1.40e-02	2.97e-03	1.04e-02	5.25e-03	1.05e-02	9.97e-03	1.11e-02	-2.56e-02	2.43e-02	-2.52e-02	2.44e-02	-1.70e-02	2.58e-02	3.77e-03	1.46e-02	4.63e-03
rs72663521	01	40005903	G	A	0.2	0.99794	4.84e-01	4.87e-01	x								2.94e-02	1.40e-02											3.08e-02	1.56e-02											3.85e-02	2.81e-02
rs72805692	10	71099109	A	G	0.898	0.99548	5.94e-01	4.41e-01			x	x					1.95e-02	1.69e-02	1.97e-02	1.70e-02	2.26e-02	1.76e-02	9.75e-03	1.39e-02	9.21e-03	1.40e-02	4.70e-03	1.47e-02	1.30e-02	1.89e-02	1.32e-02	1.90e-02	1.36e-02	1.98e-02	-5.13e-03	1.47e-02	-5.87e-03	1.49e-02	-7.01e-03	1.57e-02	8.21e-02	3.33e-02	8.29e-02	3.34e-02	9.34e-02	3.53e-02	4.14e-02	2.04e-02	3.93e-02
rs72829763	10	87265767	A	T	0.017	0.96333	2.48e+00	1.16e-01					x				2.87e-02	3.25e-02	2.99e-02	3.28e-02	3.37e-02	3.39e-02							5.05e-03	3.66e-02	6.20e-03	3.69e-02	1.35e-02	3.83e-02							2.92e-02	6.55e-02	2.76e-02	6.60e-02	4.69e-02	6.89e-02
rs72872126	04	89758524	C	T	0.29	0.99733	8.08e-01	3.69e-01		x													-2.09e-03	9.95e-03											1.12e-03	1.05e-02											-1.80e-02	1.48e-02
rs729761	06	43804571	T	G	0.28	0.97525	4.76e-01	4.90e-01		x													-1.23e-02	9.91e-03											-1.20e-02	1.05e-02											7.84e-04	1.48e-02
rs737092	20	55990405	T	C	0.501	0.98661	2.04e+00	1.53e-01			x	x					3.36e-04	1.09e-02	2.08e-04	1.10e-02	-2.60e-03	1.14e-02	1.44e-03	8.95e-03	1.68e-03	9.03e-03	2.18e-03	9.50e-03	-6.06e-03	1.21e-02	-6.21e-03	1.22e-02	-8.87e-03	1.28e-02	3.00e-03	9.46e-03	3.34e-03	9.55e-03	4.28e-03	1.01e-02	3.11e-02	2.20e-02	3.18e-02	2.21e-02	3.31e-02	2.34e-02	-1.75e-03	1.33e-02	-1.41e-03
rs738408	22	44324730	C	T	0.23	0.99958	3.53e+00	6.02e-02		x													-3.36e-02	1.09e-02											-3.30e-02	1.15e-02											-4.59e-02	1.63e-02
rs74601803	03	98630975	C	T	0.015	0.97293	3.89e-01	5.33e-01		x													4.13e-02	3.51e-02											3.51e-02	3.71e-02											8.89e-02	5.10e-02
rs75135247	02	43699399	T	C	0.91	0.99264	4.16e-01	5.19e-01		x													1.16e-02	1.48e-02											2.26e-02	1.56e-02											3.04e-02	2.19e-02
rs75432112	05	102586407	G	A	0.048	0.95632	8.84e-03	9.25e-01	x								-1.65e-02	2.52e-02											8.81e-03	2.80e-02											6.92e-02	4.94e-02
rs7547793	01	203653544	A	C	0.12	0.99988	5.27e+00	2.16e-02			x	x					-2.62e-02	1.81e-02	-2.64e-02	1.82e-02	-1.77e-02	1.90e-02	-1.68e-02	1.49e-02	-1.53e-02	1.50e-02	-1.56e-02	1.58e-02	-2.47e-02	2.02e-02	-2.57e-02	2.03e-02	-1.17e-02	2.13e-02	-1.74e-02	1.57e-02	-1.56e-02	1.59e-02	-1.38e-02	1.68e-02	-3.35e-02	3.64e-02	-3.27e-02	3.65e-02	-3.88e-02	3.86e-02	-2.26e-02	2.21e-02	-1.90e-02
rs75912292	08	95931344	C	T	0.05	0.94939	9.11e-02	7.63e-01		x													5.28e-02	2.70e-02											4.83e-02	2.85e-02											7.65e-02	3.96e-02
rs76323047	07	44185955	A	G	0.13	0.98828	9.44e-01	3.31e-01					x				4.14e-03	1.69e-02	2.18e-03	1.70e-02	4.49e-03	1.77e-02							9.01e-03	1.88e-02	6.80e-03	1.90e-02	1.12e-02	1.98e-02							2.66e-02	3.39e-02	2.38e-02	3.40e-02	3.53e-02	3.59e-02
rs76533333	13	113352916	A	G	0.913	0.99686	1.26e-03	9.72e-01			x	x					1.13e-02	1.90e-02	1.16e-02	1.92e-02	1.27e-02	1.99e-02	4.16e-02	1.55e-02	3.93e-02	1.56e-02	4.49e-02	1.64e-02	7.74e-03	2.13e-02	7.74e-03	2.14e-02	3.34e-03	2.24e-02	3.41e-02	1.64e-02	3.18e-02	1.65e-02	3.95e-02	1.74e-02	2.86e-03	3.85e-02	7.09e-03	3.86e-02	7.94e-03	4.09e-02	1.67e-02	2.31e-02	1.32e-02
rs7659846	04	7253603	G	A	0.12	0.98403	1.43e-01	7.06e-01		x													3.75e-03	1.33e-02											-3.82e-03	1.41e-02											3.23e-03	1.99e-02
rs767304	01	229699167	G	A	0.05	1	3.70e-01	5.43e-01		x													-1.20e-02	2.09e-02											-6.84e-03	2.20e-02											-9.62e-04	3.09e-02
rs76922886	03	185518921	G	A	0.32	0.99952	1.70e-02	8.96e-01		x													3.16e-02	9.60e-03											2.93e-02	1.01e-02											2.73e-02	1.43e-02
rs76944074	16	67951827	G	A	0.026	0.99915	5.12e-01	4.74e-01					x				-2.63e-02	2.74e-02	-2.19e-02	2.76e-02	-2.46e-02	2.86e-02							-1.44e-02	3.05e-02	-8.45e-03	3.07e-02	-1.10e-02	3.20e-02							-1.17e-01	5.78e-02	-1.08e-01	5.79e-02	-9.86e-02	6.09e-02
rs7713317	05	95716722	A	G	0.306	0.99497	3.33e-03	9.54e-01					x				-2.53e-02	1.21e-02	-2.34e-02	1.22e-02	-2.23e-02	1.27e-02							-2.51e-02	1.35e-02	-2.20e-02	1.36e-02	-2.41e-02	1.42e-02							3.81e-03	2.44e-02	7.62e-03	2.44e-02	1.36e-02	2.58e-02
rs77204008	11	127550768	G	A	0.014	0.95208	1.88e-01	6.65e-01		x													-3.42e-02	3.57e-02											-2.35e-02	3.76e-02											1.11e-02	5.24e-02
rs77464186	11	72460398	A	C	0.84	0.99718	1.03e+00	3.10e-01	x								1.48e-02	1.49e-02											9.82e-03	1.67e-02											8.55e-03	3.02e-02
rs7756992	06	20679709	A	G	0.72	1	1.29e+00	2.56e-01	x								-1.03e-02	1.23e-02											-1.24e-02	1.37e-02											-8.60e-03	2.49e-02
rs7766070	06	20686573	C	A	0.28	0.99967	6.38e-01	4.25e-01		x													1.35e-02	1.01e-02											8.86e-03	1.07e-02											2.29e-02	1.50e-02
rs780093	02	27742603	T	C	0.3885	1	1.28e-01	7.20e-01						x	x		-1.39e-02	1.12e-02	-1.89e-02	1.12e-02	-1.26e-02	1.17e-02	-2.67e-02	9.14e-03	-3.55e-02	9.23e-03	-3.65e-02	9.70e-03	-1.18e-02	1.25e-02	-1.73e-02	1.26e-02	-5.93e-03	1.31e-02	-3.03e-02	9.66e-03	-3.98e-02	9.76e-03	-3.85e-02	1.03e-02	1.02e-02	2.26e-02	4.96e-03	2.27e-02	2.64e-02	2.41e-02	-1.99e-02	1.36e-02	-2.88e-02
rs780094	02	27741237	T	C	0.384	1	1.25e-01	7.24e-01					x				-1.48e-02	1.12e-02	-1.99e-02	1.12e-02	-1.34e-02	1.17e-02							-1.29e-02	1.25e-02	-1.85e-02	1.26e-02	-6.89e-03	1.31e-02							9.57e-03	2.26e-02	4.24e-03	2.27e-02	2.52e-02	2.41e-02
rs7838717	08	145504343	T	C	0.36	0.96067	1.79e+00	1.81e-01		x													-5.54e-03	9.40e-03											-3.92e-03	9.94e-03											-1.96e-03	1.40e-02
rs7861647	09	79977386	C	T	0.193	0.99811	4.20e+00	4.05e-02			x	x					-9.01e-03	1.33e-02	-6.34e-03	1.34e-02	-6.69e-03	1.40e-02	1.19e-02	1.09e-02	1.25e-02	1.10e-02	1.30e-02	1.16e-02	-5.90e-03	1.49e-02	-3.01e-03	1.50e-02	-4.24e-03	1.57e-02	9.78e-03	1.15e-02	1.10e-02	1.16e-02	1.11e-02	1.23e-02	2.06e-02	2.68e-02	2.41e-02	2.69e-02	1.27e-02	2.86e-02	3.15e-03	1.62e-02	5.44e-03
rs78669616	10	522911	A	T	0.025	0.99365	3.84e-01	5.36e-01						x									-3.80e-02	5.43e-02	-3.72e-02	5.48e-02	-2.08e-02	5.75e-02							-3.48e-02	5.74e-02	-3.43e-02	5.79e-02	-2.39e-02	6.12e-02							6.56e-02	7.79e-02	6.64e-02
rs7903146	10	114758349	C	T	0.408	1	4.54e-01	5.01e-01	x		x	x		x			1.65e-02	1.19e-02	-4.33e-03	1.21e-02	4.46e-03	1.26e-02	2.16e-02	9.76e-03	-3.03e-03	9.89e-03	-3.36e-03	1.04e-02	1.94e-02	1.33e-02	-4.97e-03	1.35e-02	4.28e-03	1.41e-02	2.03e-02	1.03e-02	-5.74e-03	1.05e-02	-7.16e-03	1.11e-02	5.41e-02	2.40e-02	2.81e-02	2.41e-02	3.24e-02	2.57e-02	2.03e-02	1.45e-02	-7.00e-03
rs79403657	02	48114094	C	G	0.823	0.99698	6.99e-02	7.91e-01			x	x					-5.48e-03	1.43e-02	-5.36e-03	1.44e-02	-2.98e-03	1.49e-02	-8.62e-03	1.17e-02	-9.80e-03	1.18e-02	-5.07e-03	1.24e-02	-7.26e-03	1.59e-02	-6.75e-03	1.61e-02	-9.19e-03	1.68e-02	-7.69e-03	1.24e-02	-9.25e-03	1.25e-02	-6.89e-03	1.32e-02	-2.28e-02	2.90e-02	-2.58e-02	2.91e-02	-1.78e-02	3.08e-02	-1.11e-03	1.74e-02	-1.44e-03
rs7944584	11	47336320	A	T	0.263	0.99899	4.38e-01	5.08e-01					x				3.01e-02	1.21e-02	3.32e-02	1.22e-02	3.57e-02	1.26e-02							3.00e-02	1.35e-02	3.34e-02	1.36e-02	3.44e-02	1.42e-02							1.45e-02	2.45e-02	1.82e-02	2.46e-02	1.19e-02	2.60e-02
rs7945565	11	45878992	A	G	0.489	0.99682	1.22e-02	9.12e-01						x									6.63e-03	8.94e-03	7.55e-03	9.02e-03	7.13e-03	9.49e-03							7.88e-03	9.45e-03	8.89e-03	9.54e-03	7.48e-03	1.01e-02							7.33e-03	1.33e-02	9.71e-03
rs8022300	14	58812732	G	A	0.36	0.98204	1.25e-01	7.23e-01		x													-6.58e-03	9.41e-03											-1.03e-02	9.95e-03											-6.53e-03	1.40e-02
rs8026131	15	90417999	C	G	0.28	0.99712	9.32e-01	3.34e-01		x													-1.79e-02	9.95e-03											-1.84e-02	1.05e-02											-1.93e-02	1.48e-02
rs8056814	16	75252327	G	A	0.083	0.99052	2.65e+00	1.03e-01		x													-2.54e-02	1.62e-02											-5.16e-02	1.73e-02											-4.66e-02	2.44e-02
rs8084696	18	1819543	G	T	0.15	0.98195	2.17e-01	6.41e-01		x													3.00e-02	1.25e-02											2.83e-02	1.32e-02											1.89e-02	1.86e-02
rs8107974	19	19388500	A	T	0.92	0.99682	7.17e-01	3.97e-01		x													-3.81e-02	1.69e-02											-3.99e-02	1.79e-02											-6.74e-02	2.56e-02
rs8138197	22	43114551	G	A	0.488	0.99798	1.70e+00	1.92e-01			x	x					1.82e-02	1.09e-02	1.78e-02	1.10e-02	2.54e-02	1.14e-02	6.73e-03	8.93e-03	5.01e-03	9.02e-03	5.32e-03	9.48e-03	1.58e-02	1.22e-02	1.55e-02	1.23e-02	2.37e-02	1.28e-02	6.53e-04	9.44e-03	-1.07e-03	9.54e-03	7.49e-05	1.01e-02	7.39e-03	2.21e-02	6.05e-03	2.21e-02	1.73e-02	2.34e-02	2.97e-03	1.33e-02	2.19e-03
rs8192675	03	170724883	T	C	0.303	1	1.27e+00	2.60e-01						x									1.35e-03	9.85e-03	3.36e-03	9.94e-03	5.78e-03	1.05e-02							1.44e-03	1.04e-02	3.76e-03	1.05e-02	4.95e-03	1.11e-02							1.36e-02	1.46e-02	1.53e-02
rs837763	16	88853729	C	T	0.578	1	1.97e-01	6.58e-01			x	x					3.67e-06	1.09e-02	-2.03e-04	1.10e-02	2.20e-03	1.14e-02	8.50e-03	8.94e-03	8.09e-03	9.03e-03	7.99e-03	9.49e-03	4.35e-04	1.22e-02	5.60e-04	1.23e-02	3.18e-03	1.29e-02	6.48e-03	9.45e-03	5.91e-03	9.55e-03	5.43e-03	1.01e-02	-1.48e-02	2.21e-02	-1.60e-02	2.22e-02	-1.93e-02	2.35e-02	1.55e-02	1.33e-02	1.47e-02
rs853777	02	169812217	T	C	0.137	0.9749	1.84e+00	1.76e-01						x									2.30e-02	9.43e-03	2.37e-02	9.52e-03	2.78e-02	1.00e-02							3.18e-02	9.98e-03	3.29e-02	1.01e-02	3.91e-02	1.07e-02							2.45e-02	1.41e-02	2.62e-02
rs855791	22	37462936	A	G	0.4	0.98784	2.08e+00	1.50e-01			x	x					-1.86e-02	1.10e-02	-1.72e-02	1.11e-02	-1.50e-02	1.15e-02	-2.29e-02	9.00e-03	-2.46e-02	9.09e-03	-3.02e-02	9.56e-03	-1.59e-02	1.23e-02	-1.41e-02	1.24e-02	-1.13e-02	1.29e-02	-2.77e-02	9.52e-03	-2.95e-02	9.61e-03	-3.43e-02	1.01e-02	-1.28e-02	2.22e-02	-8.85e-03	2.23e-02	4.51e-03	2.36e-02	-2.08e-02	1.34e-02	-2.35e-02
rs857725	01	158607935	T	G	0.723	1	1.13e+00	2.88e-01			x	x					-4.63e-03	1.22e-02	-4.52e-03	1.23e-02	-5.29e-03	1.28e-02	1.30e-03	1.01e-02	-1.68e-04	1.02e-02	-1.25e-03	1.07e-02	-2.00e-04	1.36e-02	3.47e-04	1.38e-02	1.36e-03	1.44e-02	-1.25e-03	1.07e-02	-2.57e-03	1.08e-02	-3.14e-03	1.14e-02	-1.56e-02	2.48e-02	-1.67e-02	2.49e-02	-2.04e-02	2.64e-02	-5.41e-04	1.50e-02	-2.87e-03
rs878521	07	44255643	G	A	0.24	0.98737	1.09e-02	9.17e-01		x													3.02e-02	1.02e-02											2.70e-02	1.08e-02											1.60e-03	1.53e-02
rs9275095	06	32649088	C	G	0.89	0.99629	2.20e+00	1.38e-01		x													1.03e-02	1.45e-02											2.08e-02	1.53e-02											1.47e-02	2.16e-02
rs9356744	06	20685486	T	C	0.316	1	1.17e+00	2.79e-01						x									1.06e-02	9.62e-03	7.06e-04	9.72e-03	-2.39e-03	1.03e-02							5.71e-03	1.02e-02	-4.65e-03	1.03e-02	-8.48e-03	1.09e-02							2.51e-02	1.43e-02	1.45e-02
rs9376090	06	135411228	T	C	0.728	1	3.92e-01	5.31e-01			x	x					-5.74e-03	1.24e-02	-6.20e-03	1.25e-02	-1.14e-02	1.30e-02	-2.26e-02	1.02e-02	-2.35e-02	1.03e-02	-2.17e-02	1.08e-02	-2.17e-02	1.39e-02	-2.21e-02	1.40e-02	-2.63e-02	1.46e-02	-2.39e-02	1.08e-02	-2.49e-02	1.09e-02	-2.36e-02	1.15e-02	-1.51e-02	2.51e-02	-1.60e-02	2.52e-02	-2.83e-02	2.68e-02	-3.78e-02	1.52e-02	-4.07e-02
rs9639027	07	6746738	T	C	0.307	0.99664	9.23e-01	3.37e-01							x		3.60e-03	1.19e-02	3.20e-03	1.20e-02	2.04e-03	1.24e-02							1.24e-02	1.32e-02	1.23e-02	1.33e-02	9.58e-03	1.39e-02							2.36e-03	2.40e-02	3.10e-03	2.41e-02	-4.29e-03	2.56e-02
rs9818758	03	49382925	G	A	0.204	0.99799	5.19e-01	4.71e-01			x	x					-1.11e-02	1.44e-02	-1.39e-02	1.45e-02	-1.99e-02	1.52e-02	1.10e-03	1.19e-02	1.01e-04	1.20e-02	-1.47e-03	1.26e-02	-2.13e-03	1.61e-02	-5.86e-03	1.62e-02	-1.40e-02	1.70e-02	-1.06e-02	1.26e-02	-1.19e-02	1.27e-02	-1.44e-02	1.34e-02	-3.82e-02	2.95e-02	-4.09e-02	2.96e-02	-5.78e-02	3.16e-02	-6.98e-03	1.77e-02	-1.02e-02
rs983309	08	9177732	T	G	0.142	1	8.74e-01	3.50e-01					x	x			1.86e-03	1.68e-02	6.01e-03	1.69e-02	-2.28e-03	1.76e-02	5.10e-03	1.39e-02	6.97e-03	1.40e-02	9.57e-03	1.47e-02	4.62e-03	1.88e-02	1.03e-02	1.89e-02	6.68e-04	1.98e-02	2.07e-02	1.47e-02	2.35e-02	1.49e-02	2.77e-02	1.57e-02	-1.08e-02	3.39e-02	-2.47e-03	3.40e-02	-2.66e-02	3.58e-02	2.20e-02	2.08e-02	2.39e-02
rs9873618	03	170733076	G	A	0.29	0.9951	1.42e+00	2.33e-01		x													1.45e-03	9.84e-03											2.35e-03	1.04e-02											1.30e-02	1.46e-02
rs9909940	17	80689036	C	T	0.323	0.99928	9.75e-01	3.24e-01			x	x					4.91e-03	1.17e-02	5.83e-03	1.18e-02	1.70e-03	1.22e-02	1.47e-02	9.63e-03	1.23e-02	9.72e-03	1.57e-02	1.02e-02	9.70e-03	1.31e-02	1.05e-02	1.32e-02	5.43e-03	1.37e-02	1.57e-02	1.02e-02	1.32e-02	1.03e-02	1.71e-02	1.09e-02	1.30e-02	2.36e-02	1.28e-02	2.37e-02	1.02e-02	2.51e-02	4.80e-03	1.43e-02	6.13e-04
rs9914988	17	27183104	G	A	0.802	1	1.09e+00	2.96e-01			x	x					7.49e-03	1.35e-02	8.58e-03	1.36e-02	9.26e-03	1.41e-02	2.82e-02	1.11e-02	2.91e-02	1.12e-02	3.26e-02	1.18e-02	5.84e-03	1.51e-02	6.91e-03	1.52e-02	7.78e-03	1.59e-02	2.80e-02	1.17e-02	2.94e-02	1.18e-02	3.12e-02	1.25e-02	2.04e-02	2.74e-02	2.30e-02	2.75e-02	2.14e-02	2.92e-02	3.37e-02	1.65e-02	3.27e-02
rs9937354	16	53799847	G	A	0.44	0.99945	6.08e-01	4.36e-01	x								6.58e-03	1.10e-02											5.35e-03	1.23e-02											-1.28e-02	2.23e-02
[truncated: 51 more columns]
